# Supplementary material for: The soil mite genus Conchogneta (Acari, Oribatida, Autognetidae), with new findings from Mongolia
Source: Zookeys. 2012 Mar 29;(178):27–42. doi: 10.3897/zookeys.178.2758 (PMC3317620; doi:10.3897/zookeys.178.2758)
Supplement: XML Treatment for Conchogneta glabrisensillata [file zookeys.178.2758-treatment1.xml]

<!DOCTYPE tp:taxon-treatment
  PUBLIC "-//TaxonX//DTD Taxonomic Treatment Publishing DTD v0 20100105//EN" "tax-treatment-NSO.dtd">
<tp:taxon-treatment xmlns:tp="http://www.plazi.org/taxpub"><tp:treatment-meta><mixed-citation publication-type="journal"><person-group><name><surname>Bayartogtokh</surname><given-names>Badamdorj</given-names></name></person-group><article-title>The soil mite genus 
                    <italic>Conchogneta</italic> (Acari, Oribatida, Autognetidae), with new findings from Mongolia
                </article-title><source>Zookeys</source><day>29</day><month>3</month><year>2012</year><volume>2012</volume><issue>178</issue><fpage>27</fpage><lpage>42</lpage><pub-id pub-id-type="doi">10.3897/zookeys.178.2758</pub-id></mixed-citation></tp:treatment-meta><tp:nomenclature><tp:taxon-name>
                        <tp:taxon-name-part taxon-name-part-type="genus">Conchogneta</tp:taxon-name-part>
                        <tp:taxon-name-part taxon-name-part-type="species">glabrisensillata</tp:taxon-name-part>
                    <object-id xmlns:xlink="http://www.w3.org/1999/xlink" xlink:type="simple">urn:lsid:zoobank.org:act:338C1B69-2EFB-4D90-B98F-2289E32773ED</object-id>
                    <object-id xmlns:xlink="http://www.w3.org/1999/xlink" xlink:type="simple">http://species-id.net/wiki/Conchogneta_glabrisensillata</object-id>
                    </tp:taxon-name><tp:taxon-status xmlns:xlink="http://www.w3.org/1999/xlink" xlink:type="simple">sp. n.</tp:taxon-status><xref ref-type="fig" rid="F1">Figs 1</xref><xref ref-type="fig" rid="F2"/><xref ref-type="fig" rid="F3">–3</xref></tp:nomenclature><tp:treatment-sec sec-type="Diagnosis"><title>Diagnosis.</title><p>Medium in size (378–427 μm in length); rostrum with deep incision reaching level of rostral setal insertion; prodorsal costula long, slightly sigmoid, diverging proximally, but converging medially and again very slightly diverging anteriorly; sensillus smooth, with relatively long stalk and slender, lanceolate head; rostral seta barbed, lamellar and interlamellar setae smooth; prodorsal tubercles <italic>Ea</italic> small, <italic>Ep</italic> large; interbothridial region with one pair of tubercles; exobothridial region with small granular tubercles; notogastral setae long, thin.</p></tp:treatment-sec><tp:treatment-sec sec-type="Measurements"><title>Measurements.</title><p>Holotype: body length 384 μm, length of notogaster 256 μm, width of notogaster 201 μm; paratypes (<italic>n</italic> = 3) body length 378–427 (405) μm; length of notogaster 250–281 (266) μm; width of notogaster 192–213 (204) μm.</p><p><italic>Integument.</italic> Body color yellowish brown to light brown. Surface of body and leg segments with very thin, nearly smooth cerotegument. Integument microtuberculate on tubercles, prodorsum, lateral part of prodorsum, notogaster and around leg acetabula.</p><p><italic>Prodorsum</italic> (<xref ref-type="fig" rid="F1">Figs 1A, C, D</xref>, <xref ref-type="fig" rid="F2">2A, B</xref>, <xref ref-type="fig" rid="F3">3A, B</xref>). Rostrum with deep U-shaped incision reaching level of rostral setal insertion in dorsal view, but distinctly projecting anteroventrally in lateral view (<xref ref-type="fig" rid="F1">Figs 1A, D</xref>, <xref ref-type="fig" rid="F2">2A</xref>). Rostral seta (<italic>ro</italic>) 30–36 μm long, barbed, <!--PageBreak--><!--PageBreak--><!--PageBreak-->curved medially, inserted dorsally on distinct tubercle. Prodorsal costula long, slightly sigmoid, diverging proximally, but converging medially and again very slightly diverging anteriorly (<xref ref-type="fig" rid="F1">Figs 1C</xref>, <xref ref-type="fig" rid="F3">3A, D</xref>). Lamellar seta (<italic>le</italic>) thin, smooth, 31–38 μm long, straight, inserted at distal end of costula. Interlamellar seta (<italic>in</italic>) 15–21 μm long, attenuate, smooth; distance between alveoli of <italic>in-in</italic> greater than that of <italic>ro-ro</italic> as viewed in dorsal aspect (<xref ref-type="fig" rid="F1">Fig. 1A, D</xref>). Exobothridial seta (<italic>ex</italic>) inserted on distinct tubercle, 11–13 μm in length, smooth, directed anterolaterally.Sensillus (<italic>ss</italic>) with relatively long stalk and slender, smooth, lanceolate head; exposed portion of sensillus 70–83 μm in length (<xref ref-type="fig" rid="F1">Figs 1D, E</xref>, <xref ref-type="fig" rid="F3">3C, E, F</xref>). Bothridium (<italic>bo</italic>) large, its opening directed posterolaterally, with large protuberance (tubercle <italic>Ha</italic>) posteriorly (<xref ref-type="fig" rid="F1">Figs 1A</xref>, <xref ref-type="fig" rid="F2">2A, B</xref>, <xref ref-type="fig" rid="F3">3H</xref>). Prodorsal enantiophysis <italic>E</italic> well developed, <italic>Ea</italic> small, but well observable; <italic>Ep</italic> large, subtriangul<!--PageBreak-->ar in shape (<xref ref-type="fig" rid="F1">Figs 1C</xref>, <xref ref-type="fig" rid="F2">2A</xref>, <xref ref-type="fig" rid="F3">3A</xref>). Interbothridial region with one pair of tubercle, nearly semicircular as viewed in dorsal aspect (<xref ref-type="fig" rid="F1">Figs 1A</xref>, <xref ref-type="fig" rid="F3">3B</xref>).</p><fig id="F1" position="float" orientation="portrait"><label>Figure 1.</label><caption><p><italic><tp:taxon-name>Conchogneta glabrisensillata</tp:taxon-name></italic> sp. n. <bold>A</bold> Dorsal view of idiosoma <bold>B</bold> Ventral view of idiosoma  <bold>C</bold> Prodorsum <bold>D</bold> Sensillus and bothridium, lateral view <bold>E</bold> Slight variation of sensillus, lateral view.</p></caption><graphic xmlns:xlink="http://www.w3.org/1999/xlink" xlink:href="ZooKeys-178-027-g001.jpg" position="float" orientation="portrait" xlink:type="simple"/></fig><fig id="F2" position="float" orientation="portrait"><label>Figure 2.</label><caption><p><italic><tp:taxon-name>Conchogneta glabrisensillata</tp:taxon-name></italic> sp. n. <bold>A</bold> Lateral view of prodorsum and anterior part of notogaster <bold>B</bold> Humeral region, showing tubercles <italic>Ha</italic> and <italic>Hp</italic> <bold>C</bold> Palp, right, antiaxial view <bold>D</bold> Leg I, right, antiaxial view <bold>E</bold> Genu and tibia of leg II, right, antiaxial view <bold>F</bold> Genu and tibia of leg III, right, antiaxial view  <bold>G</bold> Leg IV, right, antiaxial view.</p></caption><graphic xmlns:xlink="http://www.w3.org/1999/xlink" xlink:href="ZooKeys-178-027-g002.jpg" position="float" orientation="portrait" xlink:type="simple"/></fig><p><italic>Notogaster</italic> (<xref ref-type="fig" rid="F1">Figs 1A</xref>, <xref ref-type="fig" rid="F2">2B</xref>). Oval, slightly narrowed anteriorly, about 1.3 times as long as wide. Anterior margin nearly straight, with large humeral protuberance (tubercle <italic>Hp</italic>; <xref ref-type="fig" rid="F2">Figs 2B</xref>, <xref ref-type="fig" rid="F3">3H</xref>); posterior margin evenly rounded as viewed in dorsal aspect (<xref ref-type="fig" rid="F1">Fig. 1A</xref>). Notogastral setae medium long (29–38 μm in length), thin, smooth, not reaching level of insertions of next setal row. Lyrifissure <italic>im</italic> well developed; other lyrifissures and opisthonotal gland opening not evident.</p><fig id="F3" position="float" orientation="portrait"><label>Figure 3.</label><caption><p><italic><tp:taxon-name>Conchogneta glabrisensillata</tp:taxon-name></italic> sp. n. <bold>A</bold> Prodorsum, showing enantiophysis <italic>E</italic>, costula and bothridium <bold>B</bold> Central part of prodorsum, showing alveolus of interlamellar seta and interbothridial tubercle (indicated by arrow) <bold>C</bold> Part of laterial view of prodorsum, showing sensillus and granular tubercles on humeral region <bold>D</bold> Lateral view of prodorsal costula <bold>E</bold> Sensillus, lateral view <bold>F</bold> Slight variation of sensillus, lateral view <bold>G</bold> Granular tubercles on lateral part of prodorsum <bold>H</bold> Humeral region, showing tubercles <italic>Ha</italic> and <italic>Hp</italic>.</p></caption><graphic xmlns:xlink="http://www.w3.org/1999/xlink" xlink:href="ZooKeys-178-027-g003.jpg" position="float" orientation="portrait" xlink:type="simple"/></fig><p><italic>Gnathosoma</italic> (<xref ref-type="fig" rid="F1">Figs 1B</xref>, <xref ref-type="fig" rid="F2">2C</xref>). Subcapitular mentum slightly wider than long, with minute microtubercles. Hypostomal setae <italic>h</italic>, <italic>a</italic> and <italic>m</italic> medium long, thin, smooth (<xref ref-type="fig" rid="F1">Figs 1B</xref>). Chelicera typical for genus as shown in description of next species, slender with few slightly sclerotized blunt teeth; seta <italic>cha</italic> about 1.4 times as long as <italic>chb</italic>, both setae smooth; Trägårdh’s organ small, but distinctly developed. Palp typical for genus as shown in <xref ref-type="fig" rid="F2">figure 2C</xref>, palpal setation: 0-2-1-3-10, including solenidion ω of tarsus.</p><p><italic>Epimeral region</italic> (<xref ref-type="fig" rid="F1">Fig. 1B</xref>). Pedotecta I and II well developed, covered with minute granules. Epimeral region nearly smooth; setal formula 3-1-3-3, all setae medium long, smooth. Discidium well developed, projected laterally of leg acetabulum IV.</p><p><italic>Anogenital region</italic> (<xref ref-type="fig" rid="F1">Fig. 1B</xref>). Genital aperture slightly widened anteriorly, anal aperture with same width throughout. Genital, aggenital, anal and adanal setae <italic>ad<sub>3</sub></italic> medium long; two other adanal setae, <italic>ad<sub>1</sub></italic> and <italic>ad<sub>2</sub></italic> relatively long, but all ano-genital setae thin, smooth. Adanal lyrifissure not evident.</p><p><italic>Legs</italic> (<xref ref-type="fig" rid="F2">Fig. 2D-G</xref>). Dorsal surface of claws smooth, tibia I with large dorso-distal tubercle overhanging tarsus I. Formula of leg setation (including famulus) I (1-5-3-4-18), II (1-5-3-4-15), III (2-3-2-3-15); IV (1-2-3-3-12); formula of solenidia: I (1-2-2); II (1-1-2); III (1-1-0); IV (0-1-0). Homology of leg setae and solenidia showed in <xref ref-type="table" rid="T1">Table 1</xref>.</p><table-wrap id="T1" position="float" orientation="portrait"><label>Table 1.</label><caption><p>Leg setation of <italic><tp:taxon-name>Conchogneta glabrisensillata</tp:taxon-name></italic> sp. n.</p></caption><table><tbody><tr><th rowspan="1" colspan="1"><bold>Legs</bold></th><th rowspan="1" colspan="1"><bold>Trochanter</bold></th><th rowspan="1" colspan="1"><bold>Femur</bold></th><th rowspan="1" colspan="1"><bold>Genu</bold></th><th rowspan="1" colspan="1"><bold>Tibia</bold></th><th rowspan="1" colspan="1"><bold>Tarsus</bold></th></tr><tr><td rowspan="1" colspan="1">I</td><td rowspan="1" colspan="1">v’</td><td rowspan="1" colspan="1">d, (l), bv”, v”</td><td rowspan="1" colspan="1">(l), v”, σ</td><td rowspan="1" colspan="1">(l), (v), φ<sub>1</sub>, φ<sub>2</sub></td><td rowspan="1" colspan="1">(ft), (tc), (it), (p), (u), (a), s, (pv), (pl), ε, ω<sub>1</sub>, ω<sub>2</sub></td></tr><tr><td rowspan="1" colspan="1">II</td><td rowspan="1" colspan="1">v’</td><td rowspan="1" colspan="1">d, (l), bv”, v”</td><td rowspan="1" colspan="1">(l), v’, σ</td><td rowspan="1" colspan="1">(l), (v), φ</td><td rowspan="1" colspan="1">(ft), (tc), (it), (p), (u), (a), s, (pv), ω<sub>1</sub>, ω<sub>2</sub></td></tr><tr><td rowspan="1" colspan="1">III</td><td rowspan="1" colspan="1">v’, l’</td><td rowspan="1" colspan="1">d, v’, l’</td><td rowspan="1" colspan="1">l”, v’, σ</td><td rowspan="1" colspan="1">(l), v’, φ</td><td rowspan="1" colspan="1">(ft), (tc), (it), (p), (u), (a), s, (pv)</td></tr><tr><td rowspan="1" colspan="1">IV</td><td rowspan="1" colspan="1">v”</td><td rowspan="1" colspan="1">d, v”</td><td rowspan="1" colspan="1">d, l”, v’</td><td rowspan="1" colspan="1">(l), v’, φ</td><td rowspan="1" colspan="1">ft”, (tc), (p), (u), (a), s, (pv)</td></tr></tbody></table></table-wrap></tp:treatment-sec><tp:treatment-sec sec-type="Material examined"><title>Material examined.</title><p>Holotype (female): Sevsuul valley, Eastern shore of the Lake Hövsgöl, District Khankh, Province Hövsgöl, litter of cool temperate larch forest (<italic><tp:taxon-name>Larix sibiricus</tp:taxon-name></italic> Ledebour, 1833), <named-content xmlns:xlink="http://www.w3.org/1999/xlink" content-type="dwc:verbatimCoordinates" xlink:type="simple">51°16'N, 100°74'E</named-content>, elevation 1680 m, 08 July 2007, Col. B. Bayartogtokh; three paratypes (females) same data as holotype. The holotype and one paratype are deposited in the collection of the Department of Zoology, National University of Mongolia, Ulaanbaatar, Mongolia, and two paratypes are in the collection of the Senckenberg Museum of Natural History, Goerlitz, Germany. All type specimens are preserved in alcohol.</p></tp:treatment-sec><tp:treatment-sec sec-type="Remarks"><title>Remarks.</title><p>Among the eight known species of <italic><tp:taxon-name>Conchogneta</tp:taxon-name></italic>, only two of them, namely <italic><tp:taxon-name>Conchogneta traegardhi</tp:taxon-name></italic> (Forsslund, 1947) and <italic><tp:taxon-name>Conchogneta vasiliorum</tp:taxon-name></italic> Mahunka, 2006 resemble the present new species in the closely situated structure of prodorsal costulae. However, both mentioned species are different from the new speciesin the barbed head of sensilli as opposed to smooth sensilli in <italic><tp:taxon-name>Conchogneta glabrisensillata</tp:taxon-name></italic> sp. n. Moreover they differ in conspicuously barbed notogastral setae in contrast to smooth setae in the new species, nearly straight and thinner prodorsal costulae rather than sigmoid, but thicker costulae in the new species, and different structure of prodorsal tubercles <italic>Ea</italic> and <italic>Ep</italic>.</p><p>The other species, such as <italic><tp:taxon-name>Conchogneta dalecarlica</tp:taxon-name></italic> (Forsslund, 1947), <italic><tp:taxon-name>Conchogneta inundata</tp:taxon-name></italic> (Winkler, 1957), <italic><tp:taxon-name>Conchogneta iranica</tp:taxon-name></italic> Akrami, 2008, <italic><tp:taxon-name>Conchogneta willmanni</tp:taxon-name></italic> (Dyrdowska, 1929), <italic><tp:taxon-name>Conchogneta willmanni herzegowiensis</tp:taxon-name></italic> (Willmann, 1941) and <italic><tp:taxon-name>Conchogneta weigmanni</tp:taxon-name></italic> Mahunka, 2007 are easily distinguishable from the new species by the widely spaced prodorsal costulae, and different structure of prodorsal enantiophyses <italic>E</italic>.</p></tp:treatment-sec><tp:treatment-sec sec-type="Etymology"><title>Etymology.</title><p>The specific epithet “<italic>glabrisensillata</italic>” refers to the smooth sensillus or bothridial seta in the new species.</p></tp:treatment-sec></tp:taxon-treatment>
