# Supplementary material for: The soil mite genus Conchogneta (Acari, Oribatida, Autognetidae), with new findings from Mongolia
Source: Zookeys. 2012 Mar 29;(178):27–42. doi: 10.3897/zookeys.178.2758 (PMC3317620; doi:10.3897/zookeys.178.2758)
Supplement: XML Treatment for Conchogneta traegardhi [file zookeys.178.2758-treatment2.xml]

<!DOCTYPE tp:taxon-treatment
  PUBLIC "-//TaxonX//DTD Taxonomic Treatment Publishing DTD v0 20100105//EN" "tax-treatment-NSO.dtd">
<tp:taxon-treatment xmlns:tp="http://www.plazi.org/taxpub"><tp:treatment-meta><mixed-citation publication-type="journal"><person-group><name><surname>Bayartogtokh</surname><given-names>Badamdorj</given-names></name></person-group><article-title>The soil mite genus 
                    <italic>Conchogneta</italic> (Acari, Oribatida, Autognetidae), with new findings from Mongolia
                </article-title><source>Zookeys</source><day>29</day><month>3</month><year>2012</year><volume>2012</volume><issue>178</issue><fpage>27</fpage><lpage>42</lpage><pub-id pub-id-type="doi">10.3897/zookeys.178.2758</pub-id></mixed-citation></tp:treatment-meta><tp:nomenclature><tp:taxon-name>
                        <tp:taxon-name-part taxon-name-part-type="genus">Conchogneta</tp:taxon-name-part>
                        <tp:taxon-name-part taxon-name-part-type="species">traegardhi</tp:taxon-name-part>
                    <object-id xmlns:xlink="http://www.w3.org/1999/xlink" xlink:type="simple">http://species-id.net/wiki/Conchogneta_traegardhi</object-id>
                    </tp:taxon-name><tp:taxon-authority>(Forsslund, 1947)</tp:taxon-authority><xref ref-type="fig" rid="F4">Figs 4</xref><xref ref-type="fig" rid="F5"/><xref ref-type="fig" rid="F6">–6</xref><tp:nomenclature-citation-list><tp:nomenclature-citation><tp:taxon-name>Autogneta trägårdhi</tp:taxon-name><comment><xref ref-type="bibr" rid="B6">Forsslund 1947</xref>, p. 114, fig. 3a, b.</comment></tp:nomenclature-citation><tp:nomenclature-citation><tp:taxon-name>Autogneta traegardhi</tp:taxon-name><comment>: <xref ref-type="bibr" rid="B7">Golosova 1975</xref>, p. 224, fig. 530.</comment></tp:nomenclature-citation><tp:nomenclature-citation><tp:taxon-name>Conchongeta traegardhi</tp:taxon-name><comment>: <xref ref-type="bibr" rid="B19">Subías 2004</xref>, p. 109; <xref ref-type="bibr" rid="B14">Mahunka 2006</xref>, p. 68, figs. 12–14; <xref ref-type="bibr" rid="B23">Weigmann 2006</xref>, p. 318, fig. 167c-e.</comment></tp:nomenclature-citation><tp:nomenclature-citation><tp:taxon-name>Autogneta (Autogneta) traegardhi</tp:taxon-name><comment>: <xref ref-type="bibr" rid="B21">Subías 2010</xref>, p. 195.</comment></tp:nomenclature-citation></tp:nomenclature-citation-list></tp:nomenclature><tp:treatment-sec sec-type="Diagnosis"><title>Diagnosis.</title><p>Medium in size (353–387 μm in length); rostrum with deep incision reaching level of rostral setal insertion; prodorsal costula long, nearly straight, diverging proximally, but parallel anteriorly; sensillus with relatively long stalk and lanceolate head with few barbs at distal part; rostral seta barbed, lamellar and interlamellar setae smooth; prodorsal tubercles <italic>Ea</italic> and <italic>Ep</italic> small, same in size; interbothridial region with one pair of tubercles; exobothridial region with small granular tubercles; notogastral setae long, thin.</p></tp:treatment-sec><tp:treatment-sec sec-type="Measurements"><title>Measurements.</title><p>Body length 353–387 (368) μm; length of notogaster 225–251 (236) μm; width of notogaster 186–205 (198) μm.</p><p><italic>Integument</italic>.Body color yellowish brown to light brown. Surface of body and leg segments with very thin, nearly smooth cerotegument. Integument microtuberculate on tubercles, prodorsum, lateral part of prodorsum, notogaster and around leg acetabula.</p><p><italic>Prodorsum</italic> (<xref ref-type="fig" rid="F4">Figs 4A, C, D</xref>, <xref ref-type="fig" rid="F5">5A</xref>, <xref ref-type="fig" rid="F6">6</xref>). Rostrum with deep U-shaped incision reaching level of rostral setal insertion in dorsal view, but distinctly projecting anteroventrally in lateral view (<xref ref-type="fig" rid="F4">Figs 4A, C</xref>, <xref ref-type="fig" rid="F5">5A</xref>). Rostral seta 28–33 μm long, barbed, curved medially,<!--PageBreak--><!--PageBreak--> inserted dorsally on distinct tubercle. Prodorsal costula long, nearly straight, diverging proximally, but parallel anteriorly (<xref ref-type="fig" rid="F4">Figs 4A, C</xref>, <xref ref-type="fig" rid="F6">6D</xref>). Lamellar seta thin, smooth, 30–34 μm long, straight, inserted at distal end of costula. Interlamellar seta 24–29 μm long, attenuate, smooth; distance between alveoli of <italic>in-in</italic> greater than that of <italic>ro-ro</italic> as viewed in dorsal aspect. Exobothridial seta inserted on distinct tubercle, 10–13 μm in length, smooth, directed anterolaterally (<xref ref-type="fig" rid="F4">Fig. 4C</xref>). Sensillus with relatively long stalk <!--PageBreak-->and lanceolate head with two or three barbs; exposed portion of sensillus 70–80 μm in length (<xref ref-type="fig" rid="F4">Figs 4D</xref>, <xref ref-type="fig" rid="F6">6B, E</xref>). Bothridium large, its opening directed posterolaterally, with large protuberance (tubercle <italic>Ha</italic>) posteriorly (<xref ref-type="fig" rid="F4">Figs 4C</xref>, <xref ref-type="fig" rid="F5">5A</xref>, <xref ref-type="fig" rid="F6">6B, C</xref>). Prodorsal enantiophysis <italic>E</italic> well developed, tubercle <italic>Ea</italic> and <italic>Ep</italic> small, same in size, subtriangular in shape (<xref ref-type="fig" rid="F4">Figs 4A, C</xref>, <xref ref-type="fig" rid="F5">5A</xref>). Interbothridial region with one pair of tubercle, nearly semicircular as viewed in dorsal aspect (<xref ref-type="fig" rid="F4">Figs 4A, C</xref>).</p><p><italic>Notogaster</italic> (<xref ref-type="fig" rid="F4">Figs 4A</xref>, <xref ref-type="fig" rid="F5">5A</xref>, <xref ref-type="fig" rid="F6">6A, C</xref>). Oval, slightly narrowed anteriorly, about 1.2 times as long as wide. Anterior margin nearly straight, with large humeral protuberance (tubercle <italic>Hp</italic>; <xref ref-type="fig" rid="F6">Fig. 6C</xref>); posterior margin evenly rounded as viewed in dorsal aspect. Notogastral setae medium long (29–35 μm in length), thin, smooth, not reaching level of insertions of next setal row (<xref ref-type="fig" rid="F4">Fig. 4A</xref>). Lyrifissure <italic>im</italic> well developed; other lyrifissures and opisthonotal gland opening not evident.</p><p><italic>Gnathosoma</italic> (<xref ref-type="fig" rid="F4">Figs 4B</xref>, <xref ref-type="fig" rid="F5">5B</xref>). Subcapitular mentum slightly wider than long, with minute microtubercles. Hypostomal setae <italic>h</italic>, <italic>a</italic> and <italic>m</italic> medium long, thin, smooth (<xref ref-type="fig" rid="F4">Figs 4B</xref>). Chelicera slender with few slightly sclerotized blunt teeth; seta <italic>cha</italic> about 1.4 times as long as <italic>chb</italic>, both setae smooth; Trägårdh’s organ small, but distinctly developed (<xref ref-type="fig" rid="F5">Fig. 5B</xref>). Palp typical for genus as shown in previous species, palpal setation: 0-2-1-3-10 including solenidion ω of tarsus.</p><p><italic>Epimeral region</italic> (<xref ref-type="fig" rid="F4">Fig. 4B</xref>). Pedotecta I and II well developed, covered with minute granules. Epimeral region nearly smooth; setal formula 3-1-3-3, all setae medium long, smooth. Discidium well developed, projected laterally of leg acetabulum IV.<!--PageBreak--></p><p><italic>Anogenital region</italic> (<xref ref-type="fig" rid="F4">Fig. 4B</xref>). Genital aperture slightly widened anteriorly, anal aperture with same width throughout. Genital, aggenital, anal and adanal setae <italic>ad<sub>3</sub></italic> medium long; two other adanal setae <italic>ad<sub>1</sub></italic> and <italic>ad<sub>2</sub></italic> relatively long, but all ano-genital setae thin, smooth. Adanal lyrifissure not evident.</p><p><italic>Legs</italic> (<xref ref-type="fig" rid="F5">Fig. 5C–F</xref>). Dorsal surface of claws smooth, tibia I with large dorso-distal tubercle overhanging tarsus I. Formula of leg setation (including famulus) I (1-5-3-4-18), II (1-5-3-4-15), III (2-3-2-3-15); IV (1-2-3-3-12); formula of solenidia: I (1-2-2); II (1-1-2); III (1-1-0); IV (0-1-0).</p><fig id="F4" position="float" orientation="portrait"><label>Figure 4.</label><caption><p><italic><tp:taxon-name>Conchogneta traegardhi</tp:taxon-name></italic> (Forsslund, 1947). <bold>A</bold> Dorsal view of idiosoma <bold>B</bold> Ventral view of idiosoma <bold>C</bold> Prodorsum <bold>D</bold> Sensillus and bothridium, lateral view <bold>E</bold> Genital plate.</p></caption><graphic xmlns:xlink="http://www.w3.org/1999/xlink" xlink:href="ZooKeys-178-027-g004.jpg" position="float" orientation="portrait" xlink:type="simple"/></fig><fig id="F5" position="float" orientation="portrait"><label>Figure 5.</label><caption><p><italic><tp:taxon-name>Conchogneta traegardhi</tp:taxon-name></italic> (Forsslund, 1947). <bold>A</bold> Lateral view of prodorsum and anterior part of notogaster <bold>B</bold> Chelicera, right, antiaxial view <bold>C</bold> Leg I, right, antiaxial view <bold>D</bold> Genu and tibia of leg II, right, antiaxial view <bold>E</bold> Genu and tibia of leg III, right, antiaxial view <bold>F</bold> Leg IV, right, antiaxial view.</p></caption><graphic xmlns:xlink="http://www.w3.org/1999/xlink" xlink:href="ZooKeys-178-027-g005.jpg" position="float" orientation="portrait" xlink:type="simple"/></fig><fig id="F6" position="float" orientation="portrait"><label>Figure 6.</label><caption><p><italic><tp:taxon-name>Conchogneta traegardhi</tp:taxon-name></italic> (Forsslund, 1947). <bold>A</bold> Lateral view of prodorsum, arrow indicates exobothridial seta <bold>B</bold> Sensillus and bothridium, lateral view, arrow indicates postbothridial tubercle <italic>Ha</italic>  <bold>C</bold> Humeral region, showing tubercles <italic>Ha</italic> and <italic>Hp</italic> and bothridium <bold>D</bold> Lateral view of part of prodorsum showing prodorsal costula, enantiphysis <italic>E</italic> and interlamellar seta <bold>E</bold> Slight variation of sensillus, lateral view.</p></caption><graphic xmlns:xlink="http://www.w3.org/1999/xlink" xlink:href="ZooKeys-178-027-g006.jpg" position="float" orientation="portrait" xlink:type="simple"/></fig></tp:treatment-sec><tp:treatment-sec sec-type="Material examined"><title>Material examined.</title><p>Thirty-six specimens: Khuitnii-Am area, Mts Mongol Altai, close to Lake Dayan, District Sagsai, Province Bayan-Ulgii, litter of cool temperate larch forest (<italic><tp:taxon-name>Larix sibiricus</tp:taxon-name></italic> Ledebour, 1833), <named-content xmlns:xlink="http://www.w3.org/1999/xlink" content-type="dwc:verbatimCoordinates" xlink:type="simple">N48°14', E88°55'</named-content>, elevation 2356 m a.s.l., 18 July 2010; four specimens: same data as above, but from fruticose lichens growing on larch tree barks, 01 August 2010; six specimens: same data as above, but from soil-litter of forest edge, 17 July 2010; three specimens: same data as above, but from soil of steppe, 27 July 2010, Col. B. Bayartogtokh.</p></tp:treatment-sec><tp:treatment-sec sec-type="Remarks"><title>Remarks.</title><p>The characters of specimens studied here from Mongolia are match well with the specimens studied by <xref ref-type="bibr" rid="B6">Forsslund (1947)</xref>, <xref ref-type="bibr" rid="B7">Golosova (1975)</xref>, <xref ref-type="bibr" rid="B14">Mahunka (2006)</xref> and <xref ref-type="bibr" rid="B23">Weigmann (2006)</xref>. For the sake of completeness, I provide supplementary descriptions with detailed illustrations.</p></tp:treatment-sec><ref-list><ref id="B6"><mixed-citation xmlns:xlink="http://www.w3.org/1999/xlink" xlink:type="simple"><person-group><name name-style="western"><surname>Forsslund</surname><given-names>KH</given-names></name></person-group> (<year>1947</year>)<article-title> Über die Gattung <italic>Autogneta</italic> Hull (Acari, Oribatei). Zool. Bidr.</article-title><source>Uppsala </source><volume>25</volume>: <fpage>111</fpage>-<lpage>117</lpage>.</mixed-citation></ref><ref id="B7"><mixed-citation xmlns:xlink="http://www.w3.org/1999/xlink" xlink:type="simple"><person-group><name name-style="western"><surname>Golosova</surname><given-names>LD</given-names></name></person-group> (<year>1975</year>)<source> Family Autognetidae. In: Ghilarov MS. (Ed.) A Key to Soil-inhabiting Mites. Sarcoptiformes. Nauka Press, Moscow, 223–225. </source>[in Russian]</mixed-citation></ref><ref id="B19"><mixed-citation xmlns:xlink="http://www.w3.org/1999/xlink" xlink:type="simple"><person-group><name name-style="western"><surname>Subías</surname><given-names>LS</given-names></name></person-group> (<year>2004</year>)<article-title> Listado sistemático, sinonímico y biogeográfico de los Ácaros Oribátidos (Acariformes, Oribatida) del mundo (1748–2002).</article-title><source>Graellsia </source><volume>60</volume>: <fpage>3</fpage>-<lpage>305</lpage>. doi: <ext-link ext-link-type="uri" xlink:href="http://dx.doi.org/10.3989/graellsia.2004.v60.iExtra.218" xlink:type="simple">10.3989/graellsia.2004.v60.iExtra.218</ext-link></mixed-citation></ref><ref id="B14"><mixed-citation xmlns:xlink="http://www.w3.org/1999/xlink" xlink:type="simple"><person-group><name name-style="western"><surname>Mahunka</surname><given-names>S</given-names></name></person-group> (<year>2006</year>)<article-title> Oribatids from the Carpathian Basin with zoogeographical and taxonomical notes (Acari, Oribatida). Opusc. Zool.</article-title><source>Budapest </source><volume>35</volume>: <fpage>63</fpage>-<lpage>72</lpage>.</mixed-citation></ref><ref id="B23"><mixed-citation xmlns:xlink="http://www.w3.org/1999/xlink" xlink:type="simple"><person-group><name name-style="western"><surname>Weigmann</surname><given-names>G</given-names></name></person-group> (<year>2006</year>)<source> Hornmilben (Oribatida). Die Tierwelt Deutschlands, Teil 76, Goecke &amp; Evers, Keltern, 520 pp.</source></mixed-citation></ref><ref id="B21"><mixed-citation xmlns:xlink="http://www.w3.org/1999/xlink" xlink:type="simple"><person-group><name name-style="western"><surname>Subías</surname><given-names>LS</given-names></name></person-group> (<year>2010</year>)<source> Listado sistemático, sinonímico y biogeográfico de los ácaros oribátidos (Acariformes: Oribatida) del mundo (excepto fósiles). Online at <ext-link ext-link-type="uri" xlink:href="http://www.ucm.es/info/zoo/Artropodos/Catalogo.pdf" xlink:type="simple">http://www.ucm.es/info/zoo/Artropodos/Catalogo.pdf</ext-link> [accessed in July 2010]</source></mixed-citation></ref></ref-list></tp:taxon-treatment>
